# Supplementary material for: Drosophila melanogaster as a Model Organism for Obesity and Type-2 Diabetes Mellitus by Applying High-Sugar and High-Fat Diets
Source: Biomolecules. 2022 Feb 14;12(2):307. doi: 10.3390/biom12020307 (PMC8869196; doi:10.3390/biom12020307)
Supplement: Supplementary file 1 [file biomolecules-12-00307-s001.zip]

Archive with 1 entries (1 files):
- biomolecules-1573855-supplementary.pdf
